# Supplementary material for: Altered immune cell in human severe acute pancreatitis revealed by single-cell RNA sequencing
Source: Front Immunol. 2024 Sep 20;15:1354926. doi: 10.3389/fimmu.2024.1354926 (PMC11449708; doi:10.3389/fimmu.2024.1354926)
Supplement: Supplementary file 3 [file Table3.xlsx]

## Sheet: Table S2_blacklist_genes
Supplementary Table S3 blacklist_genes list, related to Figure 1
TIE1
IGSF9
ZAP70
TMIGD3
IGSF3
ILDR2
LRIG1
IGSF11
ILDR1
IGSF10
IGSF8
PIGR
RBPJ
LRIG2
IGKC
IGKV4-1
IGKV5-2
IGKV6-21
IGKV3D-15
IGKV3D-7
IGKV3OR2-268
IGKV1D-8
IGKV3-20
IGKV1-17
IGKV1-16
IGKV3-11
IGKV1-33
IGKV1-39
IGKV2D-28
IGKV1D-43
IGKV3-7
IGKV2-30
VSIG8
IGKV1-12
IGKV1-5
IGKV2-28
IGKV3-15
IGKV1-27
IGKV1D-39
IGKV2-29
TIMD4
TRGC1
TRGV10
TRGV9
TRGV8
TRGV5
TRGV4
TRGV3
PVRIG
TRGC2
TRGV5P
TRGV2
TRGV7
IGHEP2
TRG-AS1
IGSF9B
WFIKKN1
IGHMBP2
BIVM
LRIG3
IGSF6
VSIG10
IGSF22
TRDV1
TRDV2
TRDC
IGHA2
IGHE
IGHG4
IGHG2
IGHA1
IGHG1
IGHG3
IGHD
IGHM
IGHV6-1
IGHV1-2
IGHV1-3
IGHV3-7
IGHV3-11
IGHV3-15
IGHV1-18
IGHV3-21
IGHV3-23
IGHV1-24
IGHV3-33
IGHV4-34
IGHV4-39
IGHV1-46
IGHV3-48
IGHV3-49
IGHV5-51
IGHV1-58
IGHV4-61
IGHV1-69
IGHV5-78
IGHV4-59
IGHV3-74
IGHV3-72
IGHV4-31
IGHV3-43
TRDV3
IGHV3-30
IGHV2-70
IGHV4-4
IGHV1-69D
IGHV7-4-1
IGHV5-10-1
IGBP1
VSIG1
LILRB1
LILRA1
LILRB5
KIR2DL1
LILRB2
VSIG4
LAIR1
LAIR2
KIR3DL1
TMIGD2
VSIG10L
LILRB4
LILRA5
KIR2DL4
LILRB3
IGLV4-69
IGLV8-61
IGLV6-57
IGLV5-52
IGLV1-51
IGLV1-47
IGLV1-44
IGLV1-40
IGLV3-25
IGLV2-23
IGLV3-21
IGLV3-19
IGLV2-14
IGLV2-11
IGLV3-9
IGLV3-1
IGLJ1
IGLC1
IGLJ2
IGLC2
IGLJ3
IGLC3
IGLC7
IGLC6
LILRA4
LILRA2
KIR3DL2
KIR2DL3
MILR1
IGLV2-8
